# Supplementary material for: Identification of Tartary Buckwheat (Fagopyrum tataricum (L.) Gaertn) and Common Buckwheat (Fagopyrum esculentum Moench) Using Gas Chromatography–Mass Spectroscopy-Based Untargeted Metabolomics
Source: Foods. 2023 Jul 1;12(13):2578. doi: 10.3390/foods12132578 (PMC10340619; doi:10.3390/foods12132578)
Supplement: Supplementary file 1 [file foods-12-02578-s001.zip]

Archive with 1 entries (1 files):
- foods-2444438-supplementary.pdf
